# Supplementary material for: Conserved G-Quadruplex-Forming Sequences in Mammalian TERT Promoters and Their Effect on Mutation Frequency
Source: Life (Basel). 2023 Jun 29;13(7):1478. doi: 10.3390/life13071478 (PMC10381784; doi:10.3390/life13071478)
Supplement: Supplementary file 1 [file life-13-01478-s001.zip]

Archive with 1 entries (1 files):
- Supplementary Panova.pdf
